# Supplementary material for: Extraction, Purification, and Hydrolysis Behavior of Apigenin-7-O-Glucoside from Chrysanthemum Morifolium Tea
Source: Molecules. 2018 Nov 9;23(11):2933. doi: 10.3390/molecules23112933 (PMC6278536; doi:10.3390/molecules23112933)
Supplement: Supplementary File 1 [file molecules-23-02933-s001.zip]

Archive with 1 entries (1 files):
- Supplementary data.docx
